# Supplementary material for: Blinded versus unblinded estimation of a correlation coefficient to inform interim design adaptations
Source: Biom J. 2016 Nov 25;59(2):344–57. doi: 10.1002/bimj.201500233 (PMC5412911; doi:10.1002/bimj.201500233)
Supplement: Supplementary file 2 — Supporting Information [file BIMJ-59-344-s002.zip]

Archive with 11 entries (11 files):
- unbiased_correlation/function_unbiased.do
- unbiased_correlation/graph.do
- unbiased_correlation/main_programm_simulations.do
- unbiased_correlation/README.txt
- unbiased_correlation/real_data.do
- unbiased_correlation/real_figure.do
- unbiased_correlation/realdata.dta
- unbiased_correlation/results.dta
- unbiased_correlation/results_real.dta
- unbiased_correlation/simulate.do
- unbiased_correlation/table.do
