# Supplementary material for: Blinded versus unblinded estimation of a correlation coefficient to inform interim design adaptations
Source: Biom J. 2016 Nov 25;59(2):344–57. doi: 10.1002/bimj.201500233 (PMC5412911; doi:10.1002/bimj.201500233)
Supplement: Supplementary file 2 — Supporting Information [file BIMJ-59-344-s002.zip › unbiased_correlation/function_unbiased.do]

/* Calculates unbiased estimator for correlation coefficient based on
Olkin I and Pratt JW (1958): Unbiased estimation of certain correlation 
coefficients. The Annals of Mathematical Statistics, 29:201-211.
*/

qui cap mata: mata drop unbiased()

mata:
	real unbiased(real vector r, real vector df) {
		real s, k, c, x
		s=J(rows(r),cols(r),0)
		c=(df:-1):/2
		x=1:-r:^2
		for(k=0;k<=90;k++) s=s:+(gamma(0.5+k)*gamma(0.5+k):*gamma(c)):/(gamma(0.5)*gamma(0.5):*gamma(c:+k)):*x:^k:/factorial(k)
		return(r:*s)
	}
end
