# Supplementary material for: Blinded versus unblinded estimation of a correlation coefficient to inform interim design adaptations
Source: Biom J. 2016 Nov 25;59(2):344–57. doi: 10.1002/bimj.201500233 (PMC5412911; doi:10.1002/bimj.201500233)
Supplement: Supplementary file 2 — Supporting Information [file BIMJ-59-344-s002.zip › unbiased_correlation/README.txt]

Title: Blinded versus unblinded estimation of the correlation coefficient
Authors: Cornelia U. Kunz, Nigel Stallard, Nicholas Parsons, Susan Todd, and 
Tim Friede
Responsible for code: Cornelia Ursula Kunz, c.kunz@lancaster.ac.uk
Version: Stata/SE 13.1 for Windows (32-bit)

General note: The package "moremata.pkg" needs to be installed first using:
"net install moremata.pkg, from(http://fmwww.bc.edu/RePEc/bocode/m)"

********************************************************************************
* Real data example                                                            *
********************************************************************************
1. In order to recreate the results for the real data example, execute the do 
file "real_data.do". Note that the file path needs to be changed in line 50.

2. In order to recreate Figure 1, execute the do file "real_figure.do". Note 
that the file path must be changed in line 50 to match the file path in the 
previous do file.


********************************************************************************
* Simulation results                                                           *
********************************************************************************
1. The do file "main_programm_simulations" should be executed first. Note that 
all do files must be stored within the same folder which is specified in line 50
of the do file. In line 57, the name for the data set needs to be specified as 
well. Note that otherwise, previous results will be overwritten. The do file 
will create the results for the figures and tables of the article. For each 
example, the mean and the standard error for each of the estimators will be 
stored along with the parameter settings for each scenario and the number of 
simulations used. Furthermore, in order to plot the bars in the figures, two 
variables (min and max) are created where min=est-se and max=est+se.

2. The do files "graph.do" and "table.do" should be executed after the first do 
file has finished. It does not matter in which order these two files are 
executed. However, it should be noted that in line 47 of each file, the path to 
the results created in step 1 needs to be changed in case it was changed in the 
previous step.

3. The folder also contains a do file "simulate.do". This file is executed 
within the main programm. However, it can be run on its own as long as the input
values for the parameter settings are set in advance. Furthermore, the do file 
"function_unbiased.do" contains a function to calculate the unbiased estimator 
based on: Olkin I and Pratt JW (1958): Unbiased estimation of certain 
correlation coefficients. The Annals of Mathematical Statistics, 29:201-211.
