# Supplementary material for: Blinded versus unblinded estimation of a correlation coefficient to inform interim design adaptations
Source: Biom J. 2016 Nov 25;59(2):344–57. doi: 10.1002/bimj.201500233 (PMC5412911; doi:10.1002/bimj.201500233)
Supplement: Supplementary file 2 — Supporting Information [file BIMJ-59-344-s002.zip › unbiased_correlation/real_data.do]

/*
The Software remains the property of the University of Warwick ("the University").

The Software is distributed "AS IS" under this Licence solely for non-commercial
use, such as academic research, clinical research, and clinical trials, in the 
hope that it will be useful, but in order that the University as a charitable 
foundation protects its assets for the benefit of its educational and research 
purposes, the University makes clear that no condition is made or to be implied,
nor is any warranty given or to be implied, as to the accuracy of the Software,
or that it will be suitable for any particular purpose or for use under any
specific conditions. Furthermore, the University disclaims all responsibility
for the use which is made of the Software. It further disclaims any liability
for the outcomes arising from using the Software.

The Licensee agrees to indemnify the University and hold the University harmless
from and against any and all claims, damages and liabilities asserted by third 
parties (including claims for negligence) which arise directly or indirectly 
from the use of the Software. No part of the Software may be reproduced, 
modified, transmitted or transferred in any form or by any means, electronic or 
mechanical, without the express permission of the University. The permission of 
the University is not required if the said reproduction, modification, 
transmission or transference is done without financial return, the conditions of
this Licence are imposed upon the receiver of the product, and all original and 
amended source code is included in any transmitted product. You may be held 
legally responsible for any copyright infringement that is caused or encouraged 
by your failure to abide by these terms and conditions. 

You are not permitted under this Licence to use this Software commercially. Use 
for which any financial return is received shall be defined as commercial use, 
and includes (1) integration of all or part of the source code or the Software 
into a product for sale or license by or on behalf of Licensee to third parties 
or (2) use of the Software or any derivative of it for research with the final 
aim of developing software products for sale or license to a third party or (3) 
use of the Software or any derivative of it for research with the final aim of 
developing non-software products for sale or license to a third party, or (4) 
use of the Software to provide any service to an external organisation for which 
payment is received. 

If you are interested in using the Software commercially, please contact Warwick
Ventures Limited ("WVL"), the technology transfer company of the University, to 
negotiate a licence. Contact details are: ventures@warwick.ac.uk quoting 
reference Confidence Interval Software. If you are in any doubt if your use 
constitutes commercial use, contact WVL.
*/

clear all

// Note: all do files must be stored in the same folder
// change file path here:
local filepath="C:\unbiased_correlation"

// mata function unbiased() to calculate unbiased estimate of the correlation
// coefficient
do "`filepath'\function_unbiased.do"

// name for the data set file
local dataname="realdata"

// set seed
mata: rseed(1234)

// set number of simulations in mata
mata: nsim=1000000

// delete file if it already exists
cap erase "`filepath'\\`dataname'.dta"

// set counter for the number of example
local ex=1
// loop over different sample sizes per group
foreach n of numlist 6 24 {
	// loop over different values for the correlation
	foreach r of numlist 0.8  {
		// loop over the number of groups
		foreach g of numlist 5  {
			// set number of groups in mata
			mata: G=`g'
			// set sample size per group
			mata: n=`n'
			// loop over different hypotheses
			forvalues h=1/1 {
				mata: h=`h'
				// under the alternative hypothesis
				if(`h'==1) {
					// create vector containing the group means for 
					// variable X and Y, respectively
					mata: mx=(26.9+2.3,26.0-0.8,26.7-1.9,24.2,25.7-1.8)
					mata: my=(24.7+2.4,25,25.4-0.7,26.2-1.7,24.4)
					// creat vector for the difference between the true 
					// means and the assumed means for variable X and Y
					mata: DELTA_X=J(1,`g',0.1)
					mata: DELTA_Y=0.5:*(runningsum(J(1,`g',-1/(`g'-1))):+1/(`g'-1))
				}
				// create vector containing the variances for variable X and Y
				mata: vx=J(1,`g',10)
				mata: vy=J(1,`g',10)
				// create vector containing the correlation coefficient
				mata: rho=J(1,`g',`r')	
				// as the simulation can take some time to run, we start a
				// timer to get an idea how much time each combination of
				// parameters will take to simulate
				mata: timer_clear(1)
				mata: timer_on(1)
				// execute the do file "simulations"
				qui do "`filepath'\simulate.do" 
				mata: timer_off(1)
				// display parameter settings
				nois mata: `ex', n, rho[1,1], G, `h' , timer_value(1)[1], sim
				// save results
				if(`ex'==1) {
					save "`filepath'\\`dataname'.dta"
					local ex=`ex'+1
				}
				else {
					append using "`filepath'\\`dataname'.dta"
					save "`filepath'\\`dataname'.dta", replace
					local ex=`ex'+1
				}
			}
		}
	}
}
