# Supplementary material for: Blinded versus unblinded estimation of a correlation coefficient to inform interim design adaptations
Source: Biom J. 2016 Nov 25;59(2):344–57. doi: 10.1002/bimj.201500233 (PMC5412911; doi:10.1002/bimj.201500233)
Supplement: Supplementary file 2 — Supporting Information [file BIMJ-59-344-s002.zip › unbiased_correlation/real_figure.do]

/*
The Software remains the property of the University of Warwick ("the University").

The Software is distributed "AS IS" under this Licence solely for non-commercial
use, such as academic research, clinical research, and clinical trials, in the 
hope that it will be useful, but in order that the University as a charitable 
foundation protects its assets for the benefit of its educational and research 
purposes, the University makes clear that no condition is made or to be implied,
nor is any warranty given or to be implied, as to the accuracy of the Software,
or that it will be suitable for any particular purpose or for use under any
specific conditions. Furthermore, the University disclaims all responsibility
for the use which is made of the Software. It further disclaims any liability
for the outcomes arising from using the Software.

The Licensee agrees to indemnify the University and hold the University harmless
from and against any and all claims, damages and liabilities asserted by third 
parties (including claims for negligence) which arise directly or indirectly 
from the use of the Software. No part of the Software may be reproduced, 
modified, transmitted or transferred in any form or by any means, electronic or 
mechanical, without the express permission of the University. The permission of 
the University is not required if the said reproduction, modification, 
transmission or transference is done without financial return, the conditions of
this Licence are imposed upon the receiver of the product, and all original and 
amended source code is included in any transmitted product. You may be held 
legally responsible for any copyright infringement that is caused or encouraged 
by your failure to abide by these terms and conditions. 

You are not permitted under this Licence to use this Software commercially. Use 
for which any financial return is received shall be defined as commercial use, 
and includes (1) integration of all or part of the source code or the Software 
into a product for sale or license by or on behalf of Licensee to third parties 
or (2) use of the Software or any derivative of it for research with the final 
aim of developing software products for sale or license to a third party or (3) 
use of the Software or any derivative of it for research with the final aim of 
developing non-software products for sale or license to a third party, or (4) 
use of the Software to provide any service to an external organisation for which 
payment is received. 

If you are interested in using the Software commercially, please contact Warwick
Ventures Limited ("WVL"), the technology transfer company of the University, to 
negotiate a licence. Contact details are: ventures@warwick.ac.uk quoting 
reference Confidence Interval Software. If you are in any doubt if your use 
constitutes commercial use, contact WVL.
*/

// This code will reproduce Figure 1


// Change file path here
use "C:\unbiased_correlation\realdata.dta", clear
label drop est

// drop estimators that are not shown in Figure 1
drop if est==4 | est==6 | est==8

// recode variable "est"
recode est (5=4) (7=5) (9=6)

// drop all graphs
graph drop _all

// plot results for n=6
twoway ///
(function y=0.8 	, lcolor(gs10) lpattern(shortdash) range(1 6)) ///
(scatter mean est	, mcolor(black)) ///
(rcap min max est	, lcolor(black)) ///
if n==6 ///
, ///
xtitle("") ///
title("{bf:mean {&plusmn} s.e.}", size(medium) color(black) margin(1 1 1 0)) ///
xlabel(	1 "r{sub:sr}"	2 "r{sub:pool}" 	3 "r{sub:naiv}" 	///
		4 "r{sub:XG, B=n{sub:g}}" 	5 "r{sub:Z2, {&delta}=0}" ///
		6 "r{sub:Z2, {&delta}{&ne}0}"  ///
		, angle(ver) valuelabel) ylabel(0.5(0.1)1,angle(hor) nogrid) ///
legend(off) ///
ytitle("r{sub:xy}") ///
xsize(4) ysize(4) ///
graphregion(margin(2 0 2 2) fcolor(white) lcolor(white) ) ///
ymtick(##5) ///
name(g6)

// plot results for n=24
twoway ///
(function y=0.8 	, lcolor(gs10) lpattern(shortdash) range(1 6)) ///
(scatter mean est	, mcolor(black)) ///
(rcap min max est	, lcolor(black)) ///
if n==24 ///
, ///
xtitle("") ///
title("{bf:mean {&plusmn} s.e.}", size(medium) color(black) margin(1 1 1 0)) ///
xlabel(	1 "r{sub:sr}"	2 "r{sub:pool}" 	3 "r{sub:naiv}" 	///
		4 "r{sub:XG, B=n{sub:g}}" 	5 "r{sub:Z2, {&delta}=0}" ///
		6 "r{sub:Z2, {&delta}{&ne}0}"  ///
		, angle(ver) valuelabel) ylabel(0.5(0.1)1,angle(hor) nogrid) ///
legend(off) ///
ytitle("r{sub:xy}") ///
xsize(4) ysize(4) ///
graphregion(margin(2 0 2 2) fcolor(white) lcolor(white) ) ///
ymtick(##5) ///
name(g24)	

// set groups means
local mx1=29.2 
local mx2=25.2   
local mx3=24.8  
local mx4=24.2   
local mx5=23.9
local my1=27.1     
local my2=25   
local my3=24.7   
local my4=24.5   
local my5=24.4
// set variances
local vx=10
local vy=10
// set correlation
local rho=0.8
mat C=(1,`rho' \ `rho',1)
// set seed
set seed 1234567

// plot scatter plots for n=6 and n=24
foreach n of numlist 6 24 {
	clear
	forvalues i=1/5 {
		drawnorm x`i' y`i', n(`n') cov(C)
		replace x`i'=x`i'*sqrt(`vx')+`mx`i''
		replace y`i'=y`i'*sqrt(`vy')+`my`i''
	}
	twoway ///
	(scatter y1 x1	, mcolor(gs12)) ///
	(scatter y2 x2	, mcolor(gs4)) ///
	(scatter y3 x3	, mcolor(gs16) mlcolor(black))	///
	(scatter y4 x4	, mcolor(gs8)) ///
	(scatter y5 x5	, mcolor(gs0)) ///
	, legend(off) ///
	xtitle("12 weeks") ytitle("6 months") ///
	xlabel(15(5)40, angle(ver)) ///
	ylabel(15(5)40, nogrid angle(hor)) ///
	graphregion(fcolor(white) lcolor(white) margin(0 0 0 0)) ///
	ysize(4) xsize(4) ///
	title("{bf:{&rho}{sub:xy} = `rho'}", size(medium) color(black)) ///
	fxsize(60) fysize(60) ///
	name(m`n')
}	

// combine results for n=6
graph combine m6 g6, ///
name(a1) ///
title("{bf:n{sub:g}=6}", size(small) color(black))  ///
col(2) xsize(5) ysize(3) scale(2) ///
graphregion(fcolor(none) lcolor(none) margin(1 1 1 1))

// combine results for n=6
graph combine m24 g24, ///
name(a2) ///
title("{bf:n{sub:g}=24}", size(small) color(black))  ///
col(2) xsize(5) ysize(3) scale(2) ///
graphregion(fcolor(none) lcolor(none) margin(1 1 1 1))

// combine results for n=6 and n=24
graph combine a1 a2, ///
col(4) xsize(10) ysize(4) scale(1.25) ///
graphregion(fcolor(white) lcolor(black) margin(1 1 1 1))
